# Supplementary material for: Detection of α-Galactosidase A Reaction in Samples Extracted from Dried Blood Spots Using Ion-Sensitive Field Effect Transistors
Source: Sensors (Basel). 2024 Jun 6;24(11):3681. doi: 10.3390/s24113681 (PMC11175248; doi:10.3390/s24113681)
Supplement: Supplementary file 1 [file sensors-24-03681-s001.zip]

Archive with 1 entries (1 files):
- sensors-2994291-supplementary.pdf
